# Supplementary material for: Gene excavation and expression analysis of CYP and UGT related to the post modifying stage of gypenoside biosynthesis in Gynostemma pentaphyllum (Thunb.) Makino by comprehensive analysis of RNA and proteome sequencing
Source: PLoS One. 2021 Dec 7;16(12):e0260027. doi: 10.1371/journal.pone.0260027 (PMC8651138; doi:10.1371/journal.pone.0260027)
Supplement: S1 Table — (XLSX) [file pone.0260027.s003.xlsx]

## Sheet: S1
Primers list of CYPs & UGTs amplification (full-length cDNA)
Gene	Forward primer	Reverse primer	Product length(bp)	Annealing temperature(℃)
CYP 71B19	TAAACCAAAGAAACCATGAAGGA	TCATCCGACCATAAACTTTTCA	1666	52
CYP 77A3	CCCATTTCCTTTCTTCAACAAT	ATGCTCCTTTAAACCCTAGA	1522	50
CYP 86A7	GTCAATGATGGATACGGTG	TCGGCCTGAAACCTCAA	1637	50
CYP 86A8	AAGAAAGATATGGAGTTGGG	CAACCAATCACGCCTTC	1668	49
CYP 89A2	GAAGTGAAACAGAAATGGAGA	GCTAGAACCTGGAACGTAAA	1533	50
CYP 90A1	CCCATTTCAATGGCGTG	CTGCTCCTCTCTACATTATCAA	1506	51
CYP 94A1	TCTTTCTCTAATGGATATCTGTGTT	GAACTCACATCTCCCTCTTCT	1523	51
UGT 73B4	AGAAGAAACGGAGCACA	ACCATTCATAAATCAAACCG	1466	48
UGT 76B1	CATGGACAGGATCCAACAA	CAAGCATTTTTACAATCTTATCG	1375	50
UGT 74F2	GGCAGACAAAAATGAAAACGG	TTGATTCTATTTCAAAGCCAAA	1398	54
UGT 91C1	GCCTTCAAATGGAAAACGAA	CCTTCCATTTTTCAAATCCTCA	1425	49
UGT 91A1	AAGCACATTTACCATGGCTGC	AGCATCAATGGCTTTTCAGATACT	1400	49
