# Supplementary material for: Gene excavation and expression analysis of CYP and UGT related to the post modifying stage of gypenoside biosynthesis in Gynostemma pentaphyllum (Thunb.) Makino by comprehensive analysis of RNA and proteome sequencing
Source: PLoS One. 2021 Dec 7;16(12):e0260027. doi: 10.1371/journal.pone.0260027 (PMC8651138; doi:10.1371/journal.pone.0260027)
Supplement: S2 Table — (XLSX) [file pone.0260027.s004.xlsx]

## Sheet: S2
qPCR primers list of CYPs and UGTs
Gene	Forward primer	Reverse primer	Product length(bp)
CYP 71B19	AATGGCGGAACTCGCAAAAC	TCATCGGTTTCGGTTTCGGT	111
CYP 77A3	CAATCTCTTCCAAATCGCTC	AATCAAACCAGCATCACTCA	136
CYP 86A7	TCAACAACGAGACGATGGCA	AGGAACGTGTCGGAGTAGGA	108
CYP 86A8	AGTATGGCCTGAAAGTGAAC	TAACGGCGGTAATTATTGGA	105
CYP 89A2	CCCTTCCAAACTCACAAAAC	AATGGAGATTGCGAAGAGTT	116
CYP 90A1	GGAAATCTCGGTTTACCCTT	AACAAATGGGTCGTGAAAAC	128
CYP 94A1	TTTCTTGGGCCGTGGAATCT	ATCGGAATCAGCCTCGTCTT	147
UGT 76B1	TGGAACTAAAACTGCCTCTG	GGGATAAATCGGAACCAAGA	103
UGT 74F2	TTTCTTTTTCCGGCGAACCC	AAAGCCCCCATTAACCCGAA	97
UGT 73B4	GGGTTTGGGATTGGTATTGA	TCCCTTCTCTCCATTCATCA	108
UGT 91A1	AATCGGTCAACTCCCGACAA	CTTGACTCGGTTTGGCTTCG	140
UGT 91C1	TGAGGCGAATCTGAGCGAAA	TGAATCCCGCCGGTAACATC	128
