# Supplementary material for: Gene excavation and expression analysis of CYP and UGT related to the post modifying stage of gypenoside biosynthesis in Gynostemma pentaphyllum (Thunb.) Makino by comprehensive analysis of RNA and proteome sequencing
Source: PLoS One. 2021 Dec 7;16(12):e0260027. doi: 10.1371/journal.pone.0260027 (PMC8651138; doi:10.1371/journal.pone.0260027)
Supplement: S3 Table — (XLSX) [file pone.0260027.s005.xlsx]

## Sheet: S3
List of the detected proteins in triterpene saponins biosynthesis of G. pentaphyllum
Protein name	Abbreviation	KO No.	EC No.	No	Sequence ID
MVA pathway
Acetyl-CoA acetyltransferase	AACT	K00626	2.3.1.9	2	c125936_g1_i1/c128068_g1_i2
Hydroxymethylglutaryl-CoA synthase	HMGS	K01641	2.3.3.10	1	c70461_g1_i1
Phosphomevalonate kinase	PMK	K00938	2.7.4.2	2	c121463_g1_i2/c59399_g1_i2
Diphosphomevalonate decarboxylase	MVD	K01597	4.1.1.33	1	c127601_g2_i1
DXP pathway
1-deoxyxylulose-5-phosphate synthase	DXPS	K01662	2.2.1.7	1	c117821_g1_i1
1-deoxy-D-xylulose 5-phosphate reductoisomerase	DXR	K00099	1.1.1.267	1	c70322_g1_i1
2-C-methyl-D-erythritol 4-phosphate cytidylyltransferase	MCT	K00991	2.7.7.60	1	c127477_g1_i1
4-diphosphocytidyl-2-C-methyl-D-erythritol kinase	CMK	K00919	2.7.1.148	1	c126399_g1_i1
2-C-methyl-D-erythritol 2,4-cyclodiphosphate synthase	MDS	K01770	4.6.1.12	1	c123426_g1_i1
4-hydroxy-3-methylbut-2-enyl diphosphate reductase	HDR	K03527	1.17.1.2	2	c102126_g1_i1/c122164_g1_i1
4-hydroxy-3-methylbut-2-enyl-diphosphate synthase	HDS	K03526	1.17.7.1	1	c122164_g1_i1
Isopentenyl diphosphate isomerase	IDI	K01823	5.3.3.2	2	c60874_g1_i1/c99672_g1_i1
Sesquiterpene pathway
Farnesyl pyrophosphate synthase	FPS	K00787	2.5.1.10	1	c118250_g1_i1
Diterpene pathway
Geranylgeranyl pyrophosphate synthase	GGPPS	K13789	2.5.1.29	2	c191033_g1_i1/c87813_g1_i1
Squalene synthase	SS	K00801	2.5.1.21	1	c136108_g1_i1
OSC pathway
Cycloartenol synthase	CAS	K01853	5.4.99.8	1	c127074_g2_i1
Beta-amyrin synthase	β-AS	K15813	5.4.99.39	1	c70785_g1_i1
Cytochrome P450	CYP		1.14.x.x	7	c105118_g1_i1/c125409_g1_i1/c127209_g1_i1/c135133_g1_i3/c136291_g1_i4/c59736_g1_i1/c80162_g2_i1
UDP-glucosyl transferase	UGT		2.4.1.x	7	c125436_g1_i3/c129880_g1_i1/c132879_g5_i3/c133464_g3_i2/c134055_g1_i1/c136672_g4_i2/c136844_g2_i1
