# Supplementary material for: Gene excavation and expression analysis of CYP and UGT related to the post modifying stage of gypenoside biosynthesis in Gynostemma pentaphyllum (Thunb.) Makino by comprehensive analysis of RNA and proteome sequencing
Source: PLoS One. 2021 Dec 7;16(12):e0260027. doi: 10.1371/journal.pone.0260027 (PMC8651138; doi:10.1371/journal.pone.0260027)
Supplement: S4 Table — (XLSX) [file pone.0260027.s006.xlsx]

## Sheet: S4
Standardized expression of CYPs and UGTs
Gene	Sequence accession	Proteome sequencing（>1.5 or <0.67）						Transcriptome sequencing(>2 or <0.5)
		Leaves/Stems Ratio	Leaves/Stems P value	Leaves/Roots Ratio	Leaves/Roots P value	Stems/Roots Ratio	Stems/Roots P value	Leaves/Stems Ratio	Leaves/Stems P value	Leaves/Roots Ratio	Leaves/Roots P value	Stems/Roots Ratio	Stems/Roots P value
AACT	c125936_g1_i1	0.806401	0.0495022	1.212	0.0689768	1.50297	0.00344866	0.525958	0.171629	0.800974	0.591496	1.43152	0.458494
AACT	c128068_g1_i2	0.797145	0.143871	0.958897	0.084723	1.20291	0.177145	0.71186	0.466417	0.62342	0.272984	0.824357	0.707123
HMGS	c70461_g1_i1	0.719034	0.176318	0.995071	0.986166	1.3839	0.309903	0.64744	0.35116	0.983576	0.953613	1.42443	0.47245
PMK	c59399_g1_i2							0.549841	0.193071	0.625161	0.288736	1.06825	0.839726
MVD	c127601_g2_i1	0.690446	0.0375802	0.844237	0.107272	1.22274	0.123788	0.319121	0.0164034	0.390985	0.0286852	1.15448	0.753355
DXPS	c117821_g1_i1							0.409615	0.0505709	1.43195	0.366467	3.27278	0.0132478
DXR	c70322_g1_i1	1.89917	0.113264	1.92312	0.109586	1.01261	0.922196	1.60383	0.317337	1.45654	0.323248	0.850005	0.795655
MCT	c127477_g1_i1	1.75055	0.0548312	2.03464	0.0212847	1.16228	0.246317	1.47029	0.553559	4.65398	0.0625869	2.9735	0.250064
CMK	c126399_g1_i1	0.992453	0.972493	1.08622	0.735873	1.09448	0.481141	0.907967	0.796232	1.33611	0.498531	1.38601	0.484394
MDS	c123426_g1_i1	2.97026	0.00649697	3.47492	0.0221585	1.1699	0.422052	4.72225	0.00255665	5.98342	0.000393813	1.18892	0.778094
HDS	c122164_g1_i1	1.83551	0.0913	2.56009	0.0504785	1.39476	0.367	2.30255	0.0810044	4.89543	0.000184505	1.99658	0.14429
HDR	c102126_g1_i1	3.41045	0.166802	4.78033	0.15619	1.40167	0.218646	5.98178	0.00276078	18.5074	3.97031e-05	2.89405	0.044459
HDR	c122164_g1_i1	1.83551	0.0913	2.56009	0.0504785	1.39476	0.367	2.30255	0.0810044	4.89543	0.000184505	1.99658	0.14429
IDI	c60874_g1_i1	1.0497	0.160973	0.792577	0.137346	0.755052	0.102931	0.469503	0.11915	0.509448	0.139579	1.02483	0.970172
IDI	c99672_g1_i1	0.844587	0.0766707	0.609671	0.0187243	0.721857	0.0646438	0.512249	0.153557	0.426727	0.0441498	0.786088	0.633307
FPS	c118250_g1_i1	1.02893	0.879321	2.11017	0.0901057	2.05085	0.0747647	2.35689	0.0757367	2.62239	0.0270784	1.04091	0.904772
GGPPS	c191033_g1_i1	1.91496	0.343369	2.8081	0.267104	1.4664	0.0587596	0.888589	0.803881	2.52917	0.0242279	2.66054	0.0441766
GGPPS	c87813_g1_i1	2.15209	0.16569	2.83835	0.132989	1.31888	0.0753614	1.53689	0.365251	2.6989	0.0219623	1.64851	0.325745
SS	c136108_g1_i1	2.72584	0.0200089	3.99537	0.0236777	1.46574	0.0920269	5.18853	0.0114266	8.35806	0.00254052	1.50603	0.414827
CAS	c127074_g2_i1	1.05934	0.796096	1.4461	0.31589	1.3651	0.126985	0.638067	0.324169	1.12899	0.790057	1.66313	0.296214
β-AS	c70785_g1_i1	4.22306	0.0597797	4.96562	0.0974481	1.17583	0.665596	6.59715	0.000166306	106.447	1.00094e-11	15.0929	0.000980474
CYP71B19	c105118_g1_i1							1.0657	0.787864	287.284	3.82e-15	251.99	1.92071e-06
CYP86A7	c125409_g1_i1							0.0845037	0.0199885	34.0391	3.88e-09	376.264	2.53548e-05
CYP87A3	c127209_g1_i1							0	0.0127781	0	3.9e-28	1.56565	0.752959
CYP704C1	c135133_g1_i3							0.729261	0.561236	0.473238	0.11506	0.611373	0.33376
CYP71A1	c136291_g1_i4	0.623134	0.159631	0.308213	0.16758	0.494617	0.248352	0.296693	0.0203027	0.107595	6.83e-06	0.339668	0.036628
CYP94A1	c59736_g1_i1							4.29542	0.00610973	3.05951	0.0260686	0.669363	0.426046
CYP734A1	c80162_g2_i1							1.08154	0.859038	0.147297	5.27e-05	0.128628	0.000200015
UGT73B3	c125436_g1_i3							1.78042	0.478904	1.30167	0.74973	0.68628	0.799918
UGT74E2	c129880_g1_i1	1.32236	0.360072	1.06802	0.751635	0.807658	0.0694428	1.12726	0.750306	1.12715	0.766291	0.937956	0.86119
UGT74F2	c132879_g5_i3	3.4332	0.109961	5.32585	0.0795705	1.55128	0.1862	4.04656	0.00393052	23.6084	3.43e-11	5.46091	0.00115747
UGT73B3	c133464_g3_i2							0.818719	0.596112	0.951086	0.881832	1.09257	0.800366
UGT91A1	c134055_g1_i1							0.66272	0.373039	0.966941	0.848591	1.37567	0.567824
UGT74E2	c136672_g4_i2	1.69678	0.0191132	1.26651	0.144143	0.74642	0.173892	3.57872	0.0326463	3.45731	0.0851792	0.910744	0.903073
UGT91C1	c136844_g2_i1							1.4594	0.433208	1.06879	0.927513	0.692739	0.444982
		This color means Down-regulate
		This color means Up-regulate
