# Supplementary material for: Gene excavation and expression analysis of CYP and UGT related to the post modifying stage of gypenoside biosynthesis in Gynostemma pentaphyllum (Thunb.) Makino by comprehensive analysis of RNA and proteome sequencing
Source: PLoS One. 2021 Dec 7;16(12):e0260027. doi: 10.1371/journal.pone.0260027 (PMC8651138; doi:10.1371/journal.pone.0260027)
Supplement: S5 Table — (XLSX) [file pone.0260027.s007.xlsx]

## Sheet: S5
List of CYP and UGT accession number
Genes	Accession No
CYP71B19	MT416748
CYP77A3	MT416749
CYP86A7	MT416751
CYP86A8	MT416752
CYP89A2	MT416753
CYP90A1	MT416754
CYP94A1	MN128697
UGT73B4	MT416755
UGT76B1	MT416757
UGT74F2	MT416756
UGT91C1	MT416758
UGT91A1	MN128698
